# Supplementary material for: Chemical and Synthetic Genetic Array Analysis Identifies Genes that Suppress Xylose Utilization and Fermentation in Saccharomyces cerevisiae
Source: G3 (Bethesda). 2011 Sep 1;1(4):247–58. doi: 10.1534/g3.111.000695 (PMC3276145; doi:10.1534/g3.111.000695)
Supplement: Supporting Information [file supp_1.4.247_TableS1.xls]

## Sheet: DMA -xylose
Xylose Query	Interacting Gene		Interaction	Method of Confirmation	Function	Description
	Systematic Name	Standard Name
DMA	YNL270C	ALP1	Suppressor	Dot Assay	Amino acid transport	Arginine transporter; expression is normally very low and it is unclear what conditions would induce significant expression
DMA	YER019W	ISC1	Suppressor	Dot Assay	Lipid biosynthesis	Mitochondrial membrane localized inositol phosphosphingolipid phospholipase C, hydrolyzes complex sphingolipids to produce ceramide; activated by phosphatidylserine, cardiolipin, and phosphatidylglycerol; mediates Na+ and Li+ halotolerance
DMA	YOR312C	RPL20B	Suppressor	Dot Assay	Translation	Protein component of the large (60S) ribosomal subunit, nearly identical to Rpl20Ap and has similarity to rat L18a ribosomal protein
DMA	YAL012W	CYS3	Synthetic Growth Defect	Dot Assay	Amino acid biosynthesis	Cystathionine gamma-lyase, catalyzes one of the two reactions involved in the transsulfuration pathway that yields cysteine from homocysteine with the intermediary formation of cystathionine
DMA	YAL040C	CLN3	Synthetic Growth Defect	Dot Assay	Cell cycle	G1 cyclin involved in cell cycle progression; activates Cdc28p kinase to promote the G1 to S phase transition; plays a role in regulating transcription of the other G1 cyclins, CLN1 and CLN2; regulated by phosphorylation and proteolysis
DMA	YBL022C	PIM1	Synthetic Growth Defect	Dot Assay	Mitochondria	ATP-dependent Lon protease, involved in degradation of misfolded proteins in mitochondria; required for biogenesis and maintenance of mitochondria
DMA	YBR132C	AGP2	Synthetic Growth Defect	Dot Assay	Amino acid transport	High affinity polyamine permease, preferentially uses spermidine over putrescine; expression is down-regulated by osmotic stress; plasma membrane carnitine transporter, also functions as a low-affinity amino acid permease
DMA	YDL065C	PEX19	Synthetic Growth Defect	Dot Assay	Peroxisome	Chaperone and import receptor for newly-synthesized class I peroxisomal membrane proteins (PMPs), binds PMPs in the cytoplasm and delivers them to the peroxisome for subsequent insertion into the peroxisomal membrane
DMA	YDL067C	COX9	Synthetic Growth Defect	Dot Assay	Mitochondria	Subunit VIIa of cytochrome c oxidase, which is the terminal member of the mitochondrial inner membrane electron transport chain
DMA	YDL198C	GGC1	Synthetic Growth Defect	Dot Assay	Mitochondria	Mitochondrial GTP/GDP transporter, essential for mitochondrial genome maintenance; has a role in mitochondrial iron transport; member of the mitochondrial carrier family
DMA	YDL202W	MRPL11	Synthetic Growth Defect	Dot Assay	Mitochondrial Translation	Mitochondrial ribosomal protein of the large subunit
DMA	YDR074W	TPS2	Synthetic Growth Defect	Dot Assay	Carbohydrate Metabolism	Phosphatase subunit of the trehalose-6-phosphate synthase/phosphatase complex, which synthesizes the storage carbohydrate trehalose; expression is induced by stress conditions and repressed by the Ras-cAMP pathway
DMA	YDR175C	RSM24	Synthetic Growth Defect	Dot Assay	Mitochondrial Translation	Mitochondrial ribosomal protein of the small subunit
DMA	YDR300C	PRO1	Synthetic Growth Defect	Dot Assay	Amino acid biosynthesis	Gamma-glutamyl kinase, catalyzes the first step in proline biosynthesis
DMA	YDR375C	BCS1	Synthetic Growth Defect	Dot Assay	Mitochondria	Mitochondrial protein of the AAA ATPase family; has ATP-dependent chaperone activity; required for assembly of Rip1p and Qcr10p into cytochrome bc(1) complex; mutations in human homolog BCS1L are linked to neonatal mitochondrial diseases
DMA	YEL059C-A	SOM1	Synthetic Growth Defect	Dot Assay	Mitochondria	Subunit of the mitochondrial inner membrane peptidase, which is required for maturation of mitochondrial proteins of the intermembrane space; Som1p facilitates cleavage of a subset of substrates; contains twin cysteine-x9-cysteine motifs
DMA	YER153C	PET122	Synthetic Growth Defect	Dot Assay	Mitochondrial Translation	Mitochondrial translational activator specific for the COX3 mRNA, acts together with Pet54p and Pet494p; located in the mitochondrial inner membrane
DMA	YGL064C	MRH4	Synthetic Growth Defect	Dot Assay	Mitochondria	Mitochondrial ATP-dependent RNA helicase of the DEAD-box family, plays an essential role in mitochondrial function
DMA	YGL129C	RSM23	Synthetic Growth Defect	Dot Assay	Mitochondrial Translation	Mitochondrial ribosomal protein of the small subunit, has similarity to mammalian apoptosis mediator proteins; null mutation prevents induction of apoptosis by overproduction of metacaspase Mca1p
DMA	YGL200C	EMP24	Synthetic Growth Defect	Dot Assay	Protein Transport	Integral membrane component of endoplasmic reticulum-derived COPII-coated vesicles, which function in ER to Golgi transport
DMA	YGR255C	COQ6	Synthetic Growth Defect	Dot Assay	Function Unknown	Putative flavin-dependent monooxygenase, involved in ubiquinone (Coenzyme Q) biosynthesis; localizes to the matrix face of the mitochondrial inner membrane in a large complex with other ubiquinone biosynthetic enzymes
DMA	YGR257C	MTM1	Synthetic Growth Defect	Dot Assay	Mitochondria	Mitochondrial protein of the mitochondrial carrier family, involved in activating mitochondrial Sod2p probably by facilitating insertion of an essential manganese cofactor
DMA	YJL102W	MEF2	Synthetic Growth Defect	Dot Assay	Mitochondrial Translation	Mitochondrial elongation factor involved in translational elongation
DMA	YJL209W	CBP1	Synthetic Growth Defect	Dot Assay	Mitochondria	Mitochondrial protein that interacts with the 5'-untranslated region of the COB mRNA and has a role in its stability and translation; found in a complex at the inner membrane along with Pet309p
DMA	YNR018W	AIM38	Synthetic Growth Defect	Dot Assay	Function Unknown	Putative protein of unknown function; non-tagged protein is detected in purified mitochondria; may interact with respiratory chain complex IV; null mutant is viable and displays reduced frequency of mitochondrial genome loss
DMA	YOL016C	CMK2	Synthetic Growth Defect	Dot Assay	Signal transduction	Calmodulin-dependent protein kinase; may play a role in stress response, many CA++/calmodulan dependent phosphorylation substrates demonstrated in vitro, amino acid sequence similar to Cmk1p and mammalian Cam Kinase II
DMA	YOR201C	MRM1	Synthetic Growth Defect	Dot Assay	Mitochondria	Ribose methyltransferase that modifies a functionally critical, conserved nucleotide in mitochondrial 21S rRNA
DMA	YPL097W	MSY1	Synthetic Growth Defect	Dot Assay	Mitochondrial translation	Mitochondrial tyrosyl-tRNA synthetase
DMA	YPL159C	PET20	Synthetic Growth Defect	Dot Assay	Mitochondria	Mitochondrial protein, required for respiratory growth under some conditions and for stability of the mitochondrial genome
DMA	YGR194C	XKS1	Synthetic Lethality	Dot Assay	Carbohydrate Metabolism	Xylulokinase, converts D-xylulose and ATP to xylulose 5-phosphate and ADP; rate limiting step in fermentation of xylulose; required for xylose fermentation by recombinant S. cerevisiae strains
DMA	YLR191W	PEX13	Synthetic Lethality	Dot Assay	Peroxisome	Integral peroxisomal membrane required for the translocation of peroxisomal matrix proteins, interacts with the PTS1 signal recognition factor Pex5p and the PTS2 signal recognition factor Pex7p, forms a complex with Pex14p and Pex17p
DMA	YLR393W	ATP10	Synthetic Lethality	Dot Assay	Mitochondria	Mitochondrial inner membrane protein required for assembly of the F0 sector of mitochondrial F1F0 ATP synthase, interacts genetically with ATP6
DMA	YML123C	PHO84	Synthetic Lethality	Dot Assay	Transport	High-affinity inorganic phosphate (Pi) transporter and low-affinity manganese transporter; regulated by Pho4p and Spt7p; mutation confers resistance to arsenate; exit from the ER during maturation requires Pho86p

## Sheet: XYLA - xylose
Xylose Query	Interacting Gene		Interaction	Method of Confirmation	Function	Description
	Systematic Name	Standard Name
pXYLA	YNL270C	ALP1	Suppressor	Dot Assay	Amino acid transport	Arginine transporter; expression is normally very low and it is unclear what conditions would induce significant expression
pXYLA	YER019W	ISC1	Suppressor	Dot Assay	Lipid biosynthesis	Mitochondrial membrane localized inositol phosphosphingolipid phospholipase C, hydrolyzes complex sphingolipids to produce ceramide; activated by phosphatidylserine, cardiolipin, and phosphatidylglycerol; mediates Na+ and Li+ halotolerance
pXYLA	YOR078W	BUD21	Suppressor	Dot Assay	translation	Component of small ribosomal subunit (SSU) processosome that contains U3 snoRNA; originally isolated as bud-site selection mutant that displays a random budding pattern
pXYLA	YOR312C	RPL20B	Suppressor	Dot Assay	translation	Protein component of the large (60S) ribosomal subunit, nearly identical to Rpl20Ap and has similarity to rat L18a ribosomal protein
pXYLA	YGR194C	XKS1	Synthetic Growth Defect	Dot Assay	Carbohydrate Metabolism	Xylulokinase, converts D-xylulose and ATP to xylulose 5-phosphate and ADP; rate limiting step in fermentation of xylulose; required for xylose fermentation by recombinant S. cerevisiae strains
pXYLA	YPL099C	FMP14/AIM43	Synthetic Growth Defect	Dot Assay	Function unknown	Protein of unknown function; the authentic, non-tagged protein is detected in purified mitochondria in high-throughput studies; null mutant displays elevated frequency of mitochondrial genome loss
pXYLA	YHR059W	FYV4	Synthetic Growth Defect	Dot Assay	Function unknown	Protein of unknown function, required for survival upon exposure to K1 killer toxin
pXYLA	Q0275	COX3	Synthetic Growth Defect	Dot Assay	Mitochondria	Subunit III of cytochrome c oxidase, which is the terminal member of the mitochondrial inner membrane electron transport chain; one of three mitochondrially-encoded subunits
pXYLA	YGR257C	MTM1	Synthetic Growth Defect	Dot Assay	Mitochondria	Mitochondrial protein of the mitochondrial carrier family, involved in activating mitochondrial Sod2p probably by facilitating insertion of an essential manganese cofactor (
pXYLA	YOR125C	CAT5	Synthetic Growth Defect	Dot Assay	Mitochondria	Protein required for ubiquinone (Coenzyme Q) biosynthesis; localizes to the matrix face of the mitochondrial inner membrane in a large complex with ubiquinone biosynthetic enzymes; required for gluconeogenic gene activation
pXYLA	YLR393W	ATP10	Synthetic Growth Defect	Dot Assay	Mitochondria	Mitochondrial inner membrane protein required for assembly of the F0 sector of mitochondrial F1F0 ATP synthase, interacts genetically with ATP6
pXYLA	YER153C	PET122	Synthetic Growth Defect	Dot Assay	Mitochondrial translation	Mitochondrial translational activator specific for the COX3 mRNA, acts together with Pet54p and Pet494p; located in the mitochondrial inner membrane
pXYLA	YGL129C	RSM23	Synthetic Growth Defect	Dot Assay	Mitochondrial translation	Mitochondrial ribosomal protein of the small subunit, has similarity to mammalian apoptosis mediator proteins; null mutation prevents induction of apoptosis by overproduction of metacaspase Mca1p
pXYLA	YPL065W	VPS28	Synthetic Growth Defect	Dot Assay	Protein Transport	Component of the ESCRT-I complex (Stp22p, Srn2p, Vps28p, and Mvb12p), which is involved in ubiquitin-dependent sorting of proteins into the endosome; conserved C-terminal domain interacts with ESCRT-III subunit Vps20p
pXYLA	YDL075W	RPL31A	Synthetic Growth Defect	Dot Assay	translation	Protein component of the large (60S) ribosomal subunit, nearly identical to Rpl31Bp and has similarity to rat L31 ribosomal protein; associates with the karyopherin Sxm1p; loss of both Rpl31p and Rpl39p confers lethality
pXYLA	RPP1A	RPP1A	Synthetic Growth Defect	Dot Assay	translation	Ribosomal stalk protein P1 alpha, involved in the interaction between translational elongation factors and the ribosome; accumulation of P1 in the cytoplasm is regulated by phosphorylation and interaction with the P2 stalk component
pXYLA	YOR251C	TUM1	Synthetic Growth Defect	Dot Assay	translation	Rhodanese domain sulfur transferase, accepts persulfite from Nfs1p and transfers it to Uba4p in the pathway for 2-thiolation of the wobble uridine base of tRNAs; also stimulates sulfur transfer by Nfs1p; may be mitochondrially localized
pXYLA	YDR114C	YDR114C	Synthetic Lethality	Dot Assay	Function unknown	Putative protein of unknown function; deletion mutant exhibits poor growth at elevated pH and calcium
pXYLA	YBR210W	ERV15	Synthetic Lethality	Dot Assay	Protein Transport	Protein involved in export of proteins from the endoplasmic reticulum, has similarity to Erv14p
pXYLA	YMR243C	ZRC1	Synthetic Lethality	Dot Assay	Zinc Homeostatis	Vacuolar membrane zinc transporter, transports zinc from the cytosol into the vacuole for storage; also has a role in resistance to zinc shock resulting from a sudden influx of zinc into the cytoplasm

## Sheet: XYLA, XKS1 - xylose
Xylose Query	Interacting Gene		Interaction	Method of Confirmation	Function	Description
	Systematic Name	Standard Name
pXYLA,XKS1	YNL270C	ALP1	Suppressor	Dot Assay	Amino acid transport	Arginine transporter; expression is normally very low and it is unclear what conditions would induce significant expression
pXYLA,XKS1	YER019W	ISC1	Suppressor	Dot Assay	Lipid biosynthesis	Mitochondrial membrane localized inositol phosphosphingolipid phospholipase C, hydrolyzes complex sphingolipids to produce ceramide; activated by phosphatidylserine, cardiolipin, and phosphatidylglycerol; mediates Na+ and Li+ halotolerance
pXYLA,XKS1	YOR078W	BUD21	Suppressor	Dot Assay	Translation	Component of small ribosomal subunit (SSU) processosome that contains U3 snoRNA; originally isolated as bud-site selection mutant that displays a random budding pattern
pXYLA,XKS1	YOR312C	RPL20B	Suppressor	Dot Assay	Translation	Protein component of the large (60S) ribosomal subunit, nearly identical to Rpl20Ap and has similarity to rat L18a ribosomal protein
pXYLA,XKS1	YJR109C	CPA2	Synthetic Growth Defect	Dot Assay	Amino acid biosynthesis	Large subunit of carbamoyl phosphate synthetase, which catalyzes a step in the synthesis of citrulline, an arginine precursor
pXYLA,XKS1	YOR184W	SER1	Synthetic Growth Defect	Dot Assay	Amino acid transport	3-phosphoserine aminotransferase, catalyzes the formation of phosphoserine from 3-phosphohydroxypyruvate, required for serine and glycine biosynthesis; regulated by the general control of amino acid biosynthesis mediated by Gcn4p
pXYLA,XKS1	YPR192W	AQY1	Synthetic Growth Defect	Dot Assay	Aquaporin	Spore-specific water channel that mediates the transport of water across cell membranes, developmentally controlled; may play a role in spore maturation, probably by allowing water outflow, may be involved in freeze tolerance
pXYLA,XKS1	YDR028C	REG1	Synthetic Growth Defect	Dot Assay	Carbohydrate Metabolism	Regulatory subunit of type 1 protein phosphatase Glc7p, involved in negative regulation of glucose-repressible genes
pXYLA,XKS1	YJL159W	HSP150	Synthetic Growth Defect	Dot Assay	Cell wall maintenance	O-mannosylated heat shock protein that is secreted and covalently attached to the cell wall via beta-1,3-glucan and disulfide bridges; required for cell wall stability; induced by heat shock, oxidative stress, and nitrogen limitation
pXYLA,XKS1	YLR085C	ARP6	Synthetic Growth Defect	Dot Assay	Chromatin	Actin-related protein that binds nucleosomes; a component of the SWR1 complex, which exchanges histone variant H2AZ (Htz1p) for chromatin-bound histone H2A
pXYLA,XKS1	YGL066W	SGF73	Synthetic Growth Defect	Dot Assay	Chromatin	Subunit of SAGA histone acetyltransferase complex; involved in formation of the preinitiation complex assembly at promoters; null mutant displays defects in premeiotic DNA synthesis
pXYLA,XKS1	YJL204C	RCY1	Synthetic Growth Defect	Dot Assay	Cytoskeleton	F-box protein involved in recycling plasma membrane proteins internalized by endocytosis; localized to sites of polarized growth
pXYLA,XKS1	YGL058W	RAD6	Synthetic Growth Defect	Dot Assay	DNA repair	Ubiquitin-conjugating enzyme (E2), involved in postreplication repair (as a heterodimer with Rad18p), DSBR and checkpoint control (as a heterodimer with Bre1p), ubiquitin-mediated N-end rule protein degradation (as a heterodimer with Ubr1p
pXYLA,XKS1	YPL022W	RAD1	Synthetic Growth Defect	Dot Assay	DNA Repair	Single-stranded DNA endonuclease (with Rad10p), cleaves single-stranded DNA during nucleotide excision repair and double-strand break repair; subunit of Nucleotide Excision Repair Factor 1 (NEF1); homolog of human XPF protein
pXYLA,XKS1	YGL007W	BRP1	Synthetic Growth Defect	Dot Assay	Function unknown	Dubious ORF located in the upstream region of PMA1, deletion leads to polyamine resistance due to downregulation of PMA1
pXYLA,XKS1	YHR059W	FYV4	Synthetic Growth Defect	Dot Assay	Function unknown	Protein of unknown function, required for survival upon exposure to K1 killer toxin
pXYLA,XKS1	YNL215W	IES2	Synthetic Growth Defect	Dot Assay	Function unknown	Protein that associates with the INO80 chromatin remodeling complex under low-salt conditions; essential for growth under anaerobic conditions
pXYLA,XKS1	YLR042C	YLR042C	Synthetic Growth Defect	Dot Assay	Function unknown	Protein of unknown function; localizes to the cytoplasm; YLL042C is not an essential gene
pXYLA,XKS1	YLR190W	MMR1	Synthetic Growth Defect	Dot Assay	Mitochondria	Phosphorylated protein of the mitochondrial outer membrane, localizes only to mitochondria of the bud; interacts with Myo2p to mediate mitochondrial distribution to buds; mRNA is targeted to the bud via the transport system involving She2p
pXYLA,XKS1	YMR060C	SAM37	Synthetic Growth Defect	Dot Assay	Mitochondria	Component of the Sorting and Assembly Machinery (SAM or TOB complex) of the mitochondrial outer membrane, which binds precursors of beta-barrel proteins and facilitates their outer membrane insertion; contributes to SAM complex stability
pXYLA,XKS1	YKL009W	MRT4	Synthetic Growth Defect	Dot Assay	mRNA processing	Protein involved in mRNA turnover and ribosome assembly, localizes to the nucleolus
pXYLA,XKS1	YMR293C	HER2	Synthetic Growth Defect	Dot Assay	organelle remodelling	Subunit of the trimeric GatFAB AmidoTransferase(AdT) complex; involved in the formation of Q-tRNAQ; required for remodeling of ER caused by Hmg2p overexpression; similar to bacterial GatA glutamyl-tRNA amidotransferase
pXYLA,XKS1	YOR251C	TUM1	Synthetic Growth Defect	Dot Assay	Other	Rhodanese domain sulfur transferase, accepts persulfite from Nfs1p and transfers it to Uba4p in the pathway for 2-thiolation of the wobble uridine base of tRNAs; also stimulates sulfur transfer by Nfs1p; may be mitochondrially localized
pXYLA,XKS1	YJL183W	MNN11	Synthetic Growth Defect	Dot Assay	Protein Glycosaylation	Subunit of a Golgi mannosyltransferase complex that also contains Anp1p, Mnn9p, Mnn10p, and Hoc1p, and mediates elongation of the polysaccharide mannan backbone; has homology to Mnn10p
pXYLA,XKS1	YPL065W	VPS28	Synthetic Growth Defect	Dot Assay	Protein Transport	Component of the ESCRT-I complex (Stp22p, Srn2p, Vps28p, and Mvb12p), which is involved in ubiquitin-dependent sorting of proteins into the endosome; conserved C-terminal domain interacts with ESCRT-III subunit Vps20p
pXYLA,XKS1	YOR159C	SME1	Synthetic Growth Defect	Dot Assay	splicesome	Core Sm protein Sm E; part of heteroheptameric complex (with Smb1p, Smd1p, Smd2p, Smd3p, Smx3p, and Smx2p) that is part of the spliceosomal U1, U2, U4, and U5 snRNPs; homolog of human Sm E
pXYLA,XKS1	YFL031W	HAC1	Synthetic Growth Defect	Dot Assay	Transcription	Basic leucine zipper (bZIP) transcription factor (ATF/CREB1 homolog) that regulates the unfolded protein response, via UPRE binding, and membrane biogenesis; ER stress-induced splicing pathway facilitates efficient Hac1p synthesis
pXYLA,XKS1	YIR033W	MGA2	Synthetic Growth Defect	Dot Assay	Transcription	ER membrane protein involved in regulation of OLE1 transcription, acts with homolog Spt23p; inactive ER form dimerizes and one subunit is then activated by ubiquitin/proteasome-dependent processing followed by nuclear targeting
pXYLA,XKS1	YLR061W	RPL22A	Synthetic Growth Defect	Dot Assay	Translation	Protein component of the large (60S) ribosomal subunit, has similarity to Rpl22Bp and to rat L22 ribosomal protein
pXYLA,XKS1	YIL052C	RPL34B	Synthetic Growth Defect	Dot Assay	Translation	Protein component of the large (60S) ribosomal subunit, nearly identical to Rpl34Ap and has similarity to rat L34 ribosomal protein
pXYLA,XKS1	YDL191W	RPL35A	Synthetic Growth Defect	Dot Assay	Translation	Protein component of the large (60S) ribosomal subunit, identical to Rpl35Bp and has similarity to rat L35 ribosomal protein
pXYLA,XKS1	YBL072C	RPS8A	Synthetic Growth Defect	Dot Assay	Translation	Protein component of the small (40S) ribosomal subunit; identical to Rps8Bp and has similarity to rat S8 ribosomal protein
pXYLA,XKS1	YGR194C	XKS1	Synthetic Growth Defect (weak)	Dot Assay	Carbohydrate Metabolism	Xylulokinase, converts D-xylulose and ATP to xylulose 5-phosphate and ADP; rate limiting step in fermentation of xylulose; required for xylose fermentation by recombinant S. cerevisiae strains
pXYLA,XKS1	YMR307W	GAS1	Synthetic Lethality	Dot Assay	Cell Wall Maintenance	Beta-1,3-glucanosyltransferase, required for cell wall assembly and also has a role in transcriptional silencing; localizes to the cell surface via a glycosylphosphatidylinositol (GPI) anchor; also found at the nuclear periphery
pXYLA,XKS1	YOL004W	SIN3	Synthetic Lethality	Dot Assay	Chromatin	Component of the Sin3p-Rpd3p histone deacetylase complex, involved in transcriptional repression and activation of diverse processes, including mating-type switching and meiosis; involved in the maintenance of chromosomal integrity
pXYLA,XKS1	YLR056W	ERG3	Synthetic Lethality	Dot Assay	ergosterol biosynthesis	C-5 sterol desaturase, catalyzes the introduction of a C-5(6) double bond into episterol, a precursor in ergosterol biosynthesis; mutants are viable, but cannot grow on non-fermentable carbon sources
pXYLA,XKS1	YLR239C	LIP2	Synthetic Lethality	Dot Assay	Mitochondria	Lipoyl ligase, involved in the modification of mitochondrial enzymes by the attachment of lipoic acid groups
pXYLA,XKS1	YMR174C	PAI3	Synthetic Lethality	Dot Assay	Protein catabolic process	Cytoplasmic proteinase A (Pep4p) inhibitor, dependent on Pbs2p and Hog1p protein kinases for osmotic induction; intrinsically unstructured, N-terminal half becomes ordered in the active site of proteinase A upon contact
pXYLA,XKS1	YKL212W	SAC1	Synthetic Lethality	Dot Assay	Protein Transport	Phosphatidylinositol phosphate (PtdInsP) phosphatase involved in hydrolysis of PtdIns[4]P; transmembrane protein localizes to ER and Golgi; involved in protein trafficking and processing, secretion, and cell wall maintenance
pXYLA,XKS1	YJR102C	VPS25	Synthetic Lethality	Dot Assay	Protein Transport	Component of the ESCRT-II complex, which is involved in ubiquitin-dependent sorting of proteins into the endosome
pXYLA,XKS1	YFL023W	BUD27	Synthetic Lethality	Dot Assay	Translation	Unconventional prefoldin protein involved in translation initiation; mutants have inappropriate expression of nutrient sensitive genes due to translational derepression of Gcn4p transcription factor; diploid mutants show random budding (

## Sheet: XYLA- glucose
Glucose Query	Interacting Gene		Interaction	Method of Confirmation	Function	Description
	Systematic Name	Standard Name
pXYLA	GAL4	YPL248C	Synthetic Growth Defect	Dot Assay	Carbohydrate metabolism	DNA-binding transcription factor required for the activation of the GAL genes in response to galactose; repressed by Gal80p and activated by Gal3p
pXYLA	DUG3	YNL191W	Synthetic Growth Defect	Dot Assay	Carbon nitrogen ligase activity	Probable glutamine amidotransferase, forms a complex with Dug1p and Dug2p to degrade glutathione (GSH) and other peptides containing a gamma-glu-X bond in an alternative pathway to GSH degradation by gamma-glutamyl transpeptidase (Ecm38p)
pXYLA	EMP24	YGL200C	Synthetic Growth Defect	Dot Assay	ER to Golgi transport	Integral membrane component of endoplasmic reticulum-derived COPII-coated vesicles, which function in ER to Golgi transport
pXYLA	FYV4	YHR059W	Synthetic Growth Defect	Dot Assay	Function Unknown	Protein of unknown function, required for survival upon exposure to K1 killer toxin
pXYLA	TMA29	YMR226C	Synthetic Growth Defect	Dot Assay	Metabolic processes	NADP(+)-dependent dehydrogenase; acts on serine, L-allo-threonine, and other 3-hydroxy acids; green fluorescent protein fusion protein localizes to the cytoplasm and nucleus; may interact with ribosomes, based on co-purification experiments
pXYLA	CAT5	YOR125C	Synthetic Growth Defect	Dot Assay	Mitochondria	Protein required for ubiquinone (Coenzyme Q) biosynthesis; localizes to the matrix face of the mitochondrial inner membrane in a large complex with ubiquinone biosynthetic enzymes; required for gluconeogenic gene activation
pXYLA	TUM1	YOR251C	Synthetic Growth Defect	Dot Assay	Other	Rhodanese domain sulfur transferase, accepts persulfite from Nfs1p and transfers it to Uba4p in the pathway for 2-thiolation of the wobble uridine base of tRNAs; also stimulates sulfur transfer by Nfs1p; may be mitochondrially localized
pXYLA	VPS28	YPL065W	Synthetic Growth Defect	Dot Assay	Protein Transport	Component of the ESCRT-I complex (Stp22p, Srn2p, Vps28p, and Mvb12p), which is involved in ubiquitin-dependent sorting of proteins into the endosome; conserved C-terminal domain interacts with ESCRT-III subunit Vps20p
pXYLA	SSH4	YKL124W	Synthetic Growth Defect	Dot Assay	Protein Transport	Specificity factor required for Rsp5p-dependent ubiquitination and sorting of cargo proteins at the multivesicular body; identified as a high-copy suppressor of a SHR3 deletion, increasing steady-state levels of amino acid permeases
pXYLA	RPL31A	YDL075W	Synthetic Growth Defect	Dot Assay	Translation	Protein component of the large (60S) ribosomal subunit, nearly identical to Rpl31Bp and has similarity to rat L31 ribosomal protein; associates with the karyopherin Sxm1p; loss of both Rpl31p and Rpl39p confers lethality
pXYLA	TEF4	YKL081W	Synthetic Growth Defect	Dot Assay	Translation	Gamma subunit of translational elongation factor eEF1B, stimulates the binding of aminoacyl-tRNA (AA-tRNA) to ribosomes by releasing eEF1A (Tef1p/Tef2p) from the ribosomal complex
pXYLA	RPP1A	YDL081C	Synthetic Growth Defect	Dot Assay	Translation	Ribosomal stalk protein P1 alpha, involved in the interaction between translational elongation factors and the ribosome; accumulation of P1 in the cytoplasm is regulated by phosphorylation and interaction with the P2 stalk component
pXYLA	PDR5	YOR153W	Synthetic Growth Defect	Dot Assay	Transport	Plasma membrane ATP-binding cassette (ABC) transporter, multidrug transporter actively regulated by Pdr1p; also involved in steroid transport, cation resistance, and cellular detoxification during exponential growth
pXYLA	YDR114C	YDR114C	Synthetic Lethality	Dot Assay	Function Unknown	Putative protein of unknown function; deletion mutant exhibits poor growth at elevated pH and calcium
pXYLA	ERV15	YBR210C	Synthetic Lethality	Dot Assay	Function Unknown	Protein involved in export of proteins from the endoplasmic reticulum, has similarity to Erv14p
pXYLA	ZRC1	YMR243C	Synthetic Lethality	Dot Assay	Zinc Homeostatsis	Vacuolar membrane zinc transporter, transports zinc from the cytosol into the vacuole for storage; also has a role in resistance to zinc shock resulting from a sudden influx of zinc into the cytoplasm

## Sheet: XYLA,XKS1 - glucose
Glucose Query	Interacting Gene		Interaction	Method of Confirmation	Function	Description
	Systematic Name	Standard Name
pXYLA,XKS1	HSP150	YJL159W	Synthetic Growth Defect	Dot Assay	Cell Wall Maintance	O-mannosylated heat shock protein that is secreted and covalently attached to the cell wall via beta-1,3-glucan and disulfide bridges; required for cell wall stability; induced by heat shock, oxidative stress, and nitrogen limitation
pXYLA,XKS1	FYV4	YHR059W	Synthetic Growth Defect	Dot Assay	Function unknown	Protein of unknown function
pXYLA,XKS1	YOL159C	YOL159C	Synthetic Growth Defect	Dot Assay	Function unknown	Soluble protein of unknown function; deletion mutants are viable and have elevated levels of Ty1 retrotransposition and Ty1 cDNA
pXYLA,XKS1	LIP2	YLR239C	Synthetic Growth Defect	Dot Assay	Mitochondria	Lipoyl ligase, involved in the modification of mitochondrial enzymes by the attachment of lipoic acid groups
pXYLA,XKS1	VPS28	YPL065W	Synthetic Growth Defect	Dot Assay	Protein Transport	Component of the ESCRT-I complex (Stp22p, Srn2p, Vps28p, and Mvb12p), which is involved in ubiquitin-dependent sorting of proteins into the endosome; conserved C-terminal domain interacts with ESCRT-III subunit Vps20p
pXYLA,XKS1	RPL22A	YLR061W	Synthetic Growth Defect	Dot Assay	Translation	Protein component of the large (60S) ribosomal subunit, has similarity to Rpl22Bp and to rat L22 ribosomal protein
pXYLA,XKS1	RPL34B	YIL052C	Synthetic Growth Defect	Dot Assay	Translation	Protein component of the large (60S) ribosomal subunit, nearly identical to Rpl34Ap and has similarity to rat L34 ribosomal protein
pXYLA,XKS1	RPL35A	YDL191W	Synthetic Lethality	Dot Assay	Translation	Protein component of the large (60S) ribosomal subunit, identical to Rpl35Bp and has similarity to rat L35 ribosomal protein
pXYLA,XKS1	XKS1	YGR194C	Weak Interaction	Dot Assay	Carbohydrate Metabolism	Xylulokinase, converts D-xylulose and ATP to xylulose 5-phosphate and ADP; rate limiting step in fermentation of xylulose; required for xylose fermentation by recombinant S. cerevisiae strains

## Sheet: READ ME
This excel sheet contains the confirmed genetic interactions
Spreadsheets:
DMA-xylose = screen of the DMA on 2% xylose
XYLA - xylose = pXYLA SGA screen on 2% xylose
XYLA,XKS1 - xylose = pXYLA,XKS1 SGA screen on 2% xylose
XYLA - glucose = pXYLA SGA screen on 2% glucose
XYLA,XKS1 - glcuose = pXYLA,XKS1 SGA screen on 2% glucose
